# Supplementary material for: Guidance for Home Enzyme Replacement Therapy in Children and Adolescents Diagnosed with Mucopolysaccharidoses: A Scoping Review Protocol
Source: Int J Environ Res Public Health. 2025 Nov 7;22(11):1686. doi: 10.3390/ijerph22111686 (PMC12652947; doi:10.3390/ijerph22111686)
Supplement: Supplementary file 1 [file ijerph-22-01686-s001.zip]

Archive with 1 entries (1 files):
- ijerph-3699069-supplementary.pdf
